# Supplementary material for: A Comparison of Methods to Measure the Coupling Coefficient of Electromagnetic Vibration Energy Harvesters
Source: Micromachines (Basel). 2019 Nov 28;10(12):826. doi: 10.3390/mi10120826 (PMC6952930; doi:10.3390/mi10120826)
Supplement: Supplementary file 1 [file micromachines-10-00826-s001.zip]

Archive with 1 entries (1 files):
- Supplementary materials/Measurement data.xlsx
