# Supplementary material for: A Comparison of Methods to Measure the Coupling Coefficient of Electromagnetic Vibration Energy Harvesters
Source: Micromachines (Basel). 2019 Nov 28;10(12):826. doi: 10.3390/mi10120826 (PMC6952930; doi:10.3390/mi10120826)
Supplement: Supplementary file 1 [file micromachines-10-00826-s001.zip › Supplementary materials/Measurement data.xlsx]

## Sheet: Res_curves_oc_sc
1L				1M				1S				2				3
Open circuit		Short Circuit		Open circuit		Short Circuit		Open circuit		Short Circuit		Open circuit		Short Circuit		Open circuit		Short Circuit
f / Hz	U / A	f / Hz	X / Y	f / Hz	U / A	f / Hz	X / Y	f / Hz	U / A	f / Hz	X / Y	f / Hz	U / A	f / Hz	X / Y	f / Hz	U / A	f / Hz	X / Y
50.5	0.631369	41	2.21709	64.4	0.694203	54.4	3.24599	80.3	0.755123	71.3	4.21018	50.5	0.997636	41.1	2.52796	50.3	1.64215	41.2	2.64662
50.55	0.68457	41.5	2.2369	64.45	0.751585	54.9	3.32491	80.35	0.797124	71.8	4.41872	50.55	1.12737	41.6	2.6039	50.35	1.74172	41.7	2.73997
50.6	0.729916	42	2.32273	64.5	0.806817	55.4	3.44956	80.4	0.84409	72.3	4.73044	50.6	1.17508	42.1	2.73275	50.4	1.86747	42.2	2.84172
50.65	0.781402	42.5	2.37243	64.55	0.872484	55.9	3.59567	80.45	0.891594	72.8	4.9779	50.65	1.26641	42.6	2.90685	50.45	1.99292	42.7	2.8793
50.7	0.850713	43	2.52779	64.6	0.938137	56.4	3.73505	80.5	0.946999	73.3	5.24405	50.7	1.36775	43.1	3.05353	50.5	2.2263	43.2	2.93061
50.75	0.922676	43.5	2.79981	64.65	1.02441	56.9	3.84927	80.55	1.00401	73.8	5.55668	50.75	1.52076	43.6	3.171	50.55	2.38075	43.7	3.03171
50.8	1.04228	44	3.42779	64.7	1.108	57.4	3.95018	80.6	1.07063	74.3	5.83501	50.8	1.66507	44.1	3.44059	50.6	2.73681	44.2	3.10269
50.85	1.23498	44.5	3.86787	64.75	1.21088	57.9	4.11352	80.65	1.15003	74.8	6.15178	50.85	1.92558	44.6	3.65293	50.65	2.92656	44.7	3.22959
50.9	1.40158	45	4.03646	64.8	1.32638	58.4	4.28076	80.7	1.23846	75.3	6.48009	50.9	2.21822	45.1	3.82409	50.7	3.3927	45.2	3.30098
50.95	1.68303	45.5	4.20748	64.85	1.45476	58.9	4.48468	80.75	1.34061	75.8	6.83658	50.95	2.64776	45.6	4.18122	50.75	3.87377	45.7	3.45167
51	2.08549	46	4.38783	64.9	1.59105	59.4	4.72901	80.8	1.45914	76.3	7.20109	51	3.25649	46.1	4.43616	50.8	4.37818	46.2	3.6212
51.05	2.78871	46.5	4.56932	64.95	1.74973	59.9	5.01936	80.85	1.60855	76.8	7.55783	51.05	4.33414	46.6	4.72017	50.85	5.06762	46.7	3.79368
51.1	3.4155	47	4.88535	65	1.94612	60.4	5.22492	80.9	1.77739	77.3	8.0132	51.1	5.59611	47.1	5.20966	50.9	5.84206	47.2	3.9781
51.15	3.82417	47.5	4.87971	65.05	2.1657	60.9	5.48	80.95	1.9811	77.8	8.45126	51.15	6.26113	47.6	5.71871	50.95	6.83874	47.7	4.23866
51.2	3.91407	48	5.05151	65.1	2.40268	61.4	6.02978	81	2.18847	78.3	8.82915	51.2	6.08783	48.1	6.33939	51	8.09925	48.2	4.54502
51.25	3.60353	48.5	5.12613	65.15	2.67059	61.9	6.25923	81.05	2.42007	78.8	9.23568	51.25	5.57518	48.6	6.81072	51.05	9.59337	48.7	4.98103
51.3	3.14145	49	5.37178	65.2	2.90031	62.4	6.533	81.1	2.58335	79.3	9.68956	51.3	4.96029	49.1	7.45901	51.1	11.1395	49.2	5.37439
51.35	2.6787	49.5	5.28671	65.25	3.0033	62.9	6.80205	81.15	2.69768	79.8	10.0301	51.35	4.23254	49.6	8.12276	51.15	11.9315	49.7	5.42129
51.4	2.33728	50	7.78359	65.3	3.00653	63.4	7.14467	81.2	2.75616	80.3	10.2971	51.4	3.75104	50.1	8.22714	51.2	11.7958	50.2	5.5473
51.45	1.98884	50.5	5.17963	65.35	2.84797	63.9	7.30433	81.25	2.64262	80.8	10.3418	51.45	3.37434	50.6	8.65534	51.25	9.97842	50.7	5.76375
51.5	1.78952	51	5.01122	65.4	2.42776	64.4	7.31129	81.3	2.32651	81.3	10.4003	51.5	2.83731	51.1	8.77496	51.3	8.15784	51.2	5.58892
51.55	1.58249	51.5	5.10114	65.45	1.83575	64.9	7.23588	81.35	2.03833	81.8	10.1742	51.55	2.58673	51.6	8.50722	51.35	6.12672	51.7	5.38379
51.6	1.45092	52	4.94465	65.5	1.42003	65.4	6.95734	81.4	1.72376	82.3	9.83913	51.6	2.29187	52.1	7.77058	51.4	5.02207	52.2	5.31755
51.65	1.29963	52.5	4.88399	65.55	1.20277	65.9	6.7423	81.45	1.49354	82.8	9.52691	51.65	2.10804	52.6	7.2845	51.45	4.42477	52.7	5.17981
51.7	1.18501	53	4.67098	65.6	1.07244	66.4	6.36698	81.5	1.28873	83.3	9.04128	51.7	1.91406	53.1	6.56706	51.5	3.92806	53.2	4.95644
51.75	1.09992	53.5	4.37452	65.65	0.972854	66.9	5.9652	81.55	1.12209	83.8	8.57769	51.75	1.82347	53.6	5.93776	51.55	3.53868	53.7	4.66229
51.8	1.01727	54	4.20697	65.7	0.895515	67.4	5.73598	81.6	0.967217	84.3	8.14219	51.8	1.6727	54.1	5.42283	51.6	3.12962	54.2	4.41211
51.85	0.936273	54.5	4.1281	65.75	0.834076	67.9	5.61818	81.65	0.85834	84.8	7.70854	51.85	1.48721	54.6	4.8526	51.65	2.98158	54.7	4.2339
51.9	0.894235	55	3.83894	65.8	0.776213	68.4	5.40149	81.7	0.776067	85.3	7.28658	51.9	1.45142	55.1	4.49786	51.7	2.7075	55.2	4.05853
51.95	0.829901	55.5	3.61054	65.85	0.72801	68.9	5.25354	81.75	0.706509	85.8	6.93702	51.95	1.35284	55.6	4.08727	51.75	2.57355	55.7	3.8739
52	0.787777	56	3.4188	65.9	0.687158	69.4	5.12354	81.8	0.652367	86.3	6.55447	52	1.27719	56.1	3.65953	51.8	2.43539	56.2	3.66437
52.05	0.726976	56.5	3.20146	65.95	0.647746	69.9	5.01616	81.85	0.613275	86.8	6.25011	52.05	1.17913	56.6	3.38141	51.85	2.25138	56.7	3.42014
52.1	0.692944	57	3.00064	66	0.618239	70.4	4.90441	81.9	0.57311	87.3	5.92596	52.1	1.12003	57.1	3.158	51.9	2.10142	57.2	3.19417
52.15	0.645904	57.5	2.85899	66.05	0.586559	70.9	4.73975	81.95	0.542786	87.8	5.63609	52.15	1.05583	57.6	2.87607	51.95	2.01027	57.7	2.97988
52.2	0.61274	58	2.71959	66.1	0.558779	71.4	4.62991	82	0.517416	88.3	5.41131	52.2	1.0037	58.1	2.76506	52	1.8932	58.2	2.75462
52.25	0.597831	58.5	2.61115	66.15	0.53896	71.9	4.43038	82.05	0.490825	88.8	5.17823	52.25	0.964821	58.6	2.53824	52.05	1.80281	58.7	2.53468
52.3	0.585553	59	2.44444	66.2	0.51483	72.4	4.18495	82.1	0.468722	89.3	4.97824	52.3	0.927694	59.1	2.43722	52.1	1.70101	59.2	2.41681
52.35	0.532962	59.5	2.32938	66.25	0.496313	72.9	4.14477	82.15	0.451786	89.8	4.82623	52.35	0.866612	59.6	2.29478	52.15	1.65003	59.7	2.33689
52.4	0.516048	60	2.20757	66.3	0.477425	73.4	3.9877	82.2	0.432	90.3	4.60191	52.4	0.831546	60.1	2.15334	52.2	1.56692	60.2	2.21755
52.45	0.506914	60.5	2.09067	66.35	0.459846	73.9	3.89243	82.25	0.417503	90.8	4.43037	52.45	0.798905	60.6	2.08763	52.25	1.52199	60.7	2.08678
52.5	0.480899	61	1.99092	66.4	0.444575	74.4	3.67651	82.3	0.404807	91.3	4.34794	52.5	0.767165	61.1	1.99756	52.3	1.41446	61.2	2.0168

## Sheet: Res_curves_1L_RL
RL = 230 W		RL = 1 kW		RL = 2 kW		RL = 3 kW		RL = 4 kW		RL = 5 kW		RL = 6 kW		RL = 7 kW		RL = 8 kW		RL = 9 kW		RL = 10 kW		RL = 20 kW		RL = 50 kW		Open Circuit
f/ Hz	U / A	f/ Hz	U / A	f/ Hz	U / A	f/ Hz	U / A	f/ Hz	U / A	f/ Hz	U / A	f/ Hz	U / A	f/ Hz	U / A	f/ Hz	U / A	f/ Hz	U / A	f/ Hz	U / A	f/ Hz	U / A	f/ Hz	U / A	f/ Hz	U / A
49.2	0.0956211	50.2	0.364596	50.2	0.483093	50.2	0.529584	50.2	0.562544	50.2	0.578567	50.2	0.603827	50.2	0.605541	50.2	0.606805	50.2	0.642416	50.2	0.635304	50.2	0.667243	50.2	0.678673	50.5	0.631369
49.3	0.0982232	50.25	0.37499	50.25	0.498443	50.25	0.560306	50.25	0.596917	50.25	0.616445	50.25	0.637587	50.25	0.650309	50.25	0.587879	50.25	0.675399	50.25	0.696136	50.25	0.711758	50.25	0.726673	50.55	0.68457
49.4	0.0990156	50.3	0.388595	50.3	0.53635	50.3	0.602581	50.3	0.648326	50.3	0.668017	50.3	0.692279	50.3	0.694518	50.3	0.682482	50.3	0.723969	50.3	0.737971	50.3	0.781597	50.3	0.803554	50.6	0.729916
49.5	0.102817	50.35	0.402031	50.35	0.550445	50.35	0.627173	50.35	0.677416	50.35	0.719336	50.35	0.750737	50.35	0.744877	50.35	0.76636	50.35	0.782043	50.35	0.794714	50.35	0.859853	50.35	0.861265	50.65	0.781402
49.6	0.104667	50.4	0.404377	50.4	0.584526	50.4	0.682942	50.4	0.746764	50.4	0.762518	50.4	0.793765	50.4	0.804584	50.4	0.837188	50.4	0.882761	50.4	0.87021	50.4	0.92442	50.4	0.966055	50.7	0.850713
49.7	0.108167	50.45	0.420568	50.45	0.640279	50.45	0.747945	50.45	0.77394	50.45	0.82425	50.45	0.88324	50.45	0.892633	50.45	0.894618	50.45	0.969453	50.45	0.98154	50.45	1.04238	50.45	1.07056	50.75	0.922676
49.8	0.111811	50.5	0.441334	50.5	0.669615	50.5	0.7994	50.5	0.847052	50.5	0.912219	50.5	0.961686	50.5	1.03189	50.5	0.991176	50.5	1.09537	50.5	1.07804	50.5	1.17701	50.5	1.28499	50.8	1.04228
49.9	0.112774	50.55	0.454253	50.55	0.695801	50.55	0.862548	50.55	0.943743	50.55	1.00333	50.55	1.10516	50.55	1.10567	50.55	1.10877	50.55	1.25873	50.55	1.2725	50.55	1.37009	50.55	1.40305	50.85	1.23498
50	0.116	50.6	0.454201	50.6	0.74866	50.6	0.932691	50.6	1.06341	50.6	1.16326	50.6	1.21234	50.6	1.31407	50.6	1.27701	50.6	1.41449	50.6	1.41088	50.6	1.56483	50.6	1.70328	50.9	1.40158
50.1	0.117824	50.65	0.473248	50.65	0.789133	50.65	0.981621	50.65	1.1764	50.65	1.25098	50.65	1.39573	50.65	1.47909	50.65	1.47875	50.65	1.5698	50.65	1.6279	50.65	1.83836	50.65	1.88783	50.95	1.68303
50.2	0.11954	50.7	0.497968	50.7	0.844865	50.7	1.10714	50.7	1.32126	50.7	1.40955	50.7	1.55373	50.7	1.66512	50.7	1.65719	50.7	1.79196	50.7	1.85337	50.7	2.05098	50.7	2.18185	51	2.08549
50.3	0.123457	50.75	0.506453	50.75	0.888414	50.75	1.16217	50.75	1.39968	50.75	1.59764	50.75	1.73751	50.75	1.82346	50.75	1.86945	50.75	1.99419	50.75	2.07642	50.75	2.3529	50.75	2.59872	51.05	2.78871
50.4	0.124986	50.8	0.510718	50.8	0.925111	50.8	1.25954	50.8	1.5247	50.8	1.729	50.8	1.89675	50.8	2.02641	50.8	2.1144	50.8	2.23343	50.8	2.34291	50.8	2.73165	50.8	2.99339	51.1	3.4155
50.5	0.129187	50.85	0.526273	50.85	0.958094	50.85	1.32232	50.85	1.63508	50.85	1.90632	50.85	2.04341	50.85	2.22949	50.85	2.36301	50.85	2.53573	50.85	2.62516	50.85	3.07796	50.85	3.45393	51.15	3.82417
50.6	0.128687	50.9	0.529387	50.9	0.992813	50.9	1.39075	50.9	1.69778	50.9	1.9811	50.9	2.19974	50.9	2.37769	50.9	2.55906	50.9	2.69343	50.9	2.82074	50.9	3.43688	50.9	3.87603	51.2	3.91407
50.7	0.129877	50.95	0.540307	50.95	1.00553	50.95	1.41888	50.95	1.77314	50.95	2.04359	50.95	2.28135	50.95	2.49399	50.95	2.6828	50.95	2.83646	50.95	2.94289	50.95	3.65674	50.95	4.10958	51.25	3.60353
50.8	0.129613	51	0.547929	51	1.02686	51	1.39774	51	1.74292	51	2.02641	51	2.25971	51	2.46531	51	2.70601	51	2.79464	51	2.90443	51	3.58152	51	4.01021	51.3	3.14145
50.9	0.132948	51.05	0.549831	51.05	1.00991	51.05	1.39258	51.05	1.7027	51.05	1.93047	51.05	2.14259	51.05	2.28144	51.05	2.5207	51.05	2.55571	51.05	2.62983	51.05	3.16825	51.05	3.49916	51.35	2.6787
51	0.135537	51.1	0.556863	51.1	1.00987	51.1	1.329	51.1	1.61392	51.1	1.78693	51.1	1.94796	51.1	2.05497	51.1	2.23176	51.1	2.17107	51.1	2.20359	51.1	2.60125	51.1	2.72781	51.4	2.33728
51.1	0.134849	51.15	0.549143	51.15	0.984492	51.15	1.27831	51.15	1.50882	51.15	1.62367	51.15	1.7068	51.15	1.78461	51.15	1.9266	51.15	1.86837	51.15	1.90761	51.15	2.05589	51.15	2.17019	51.45	1.98884
51.2	0.135478	51.2	0.555142	51.2	0.966513	51.2	1.21928	51.2	1.39009	51.2	1.4857	51.2	1.5686	51.2	1.62016	51.2	1.70595	51.2	1.63177	51.2	1.67569	51.2	1.69644	51.2	1.74007	51.5	1.78952
51.3	0.135604	51.25	0.537341	51.25	0.92053	51.25	1.14127	51.25	1.28843	51.25	1.36534	51.25	1.41338	51.25	1.48199	51.25	1.50757	51.25	1.48831	51.25	1.50343	51.25	1.52944	51.25	1.57149	51.55	1.58249
51.4	0.135528	51.3	0.535586	51.3	0.885719	51.3	1.07831	51.3	1.15969	51.3	1.23541	51.3	1.27546	51.3	1.30637	51.3	1.3456	51.3	1.34788	51.3	1.31362	51.3	1.3526	51.3	1.40277	51.6	1.45092
51.5	0.135624	51.35	0.533831	51.35	0.870918	51.35	1.05204	51.35	1.13834	51.35	1.14354	51.35	1.1801	51.35	1.2364	51.35	1.24242	51.35	1.22647	51.35	1.25011	51.35	1.28484	51.35	1.27488	51.65	1.29963
51.6	0.132828	51.4	0.524584	51.4	0.844546	51.4	0.965011	51.4	1.03581	51.4	1.11536	51.4	1.10524	51.4	1.11526	51.4	1.18805	51.4	1.16253	51.4	1.15505	51.4	1.17838	51.4	1.15609	51.7	1.18501
51.7	0.131024	51.45	0.521986	51.45	0.803804	51.45	0.913657	51.45	0.985352	51.45	1.01117	51.45	1.03207	51.45	1.04395	51.45	1.09548	51.45	1.05707	51.45	1.06427	51.45	1.04886	51.45	1.10252	51.75	1.09992
51.8	0.130154	51.5	0.49707	51.5	0.736243	51.5	0.857223	51.5	0.936217	51.5	0.985082	51.5	0.997672	51.5	0.962709	51.5	1.00363	51.5	0.992211	51.5	0.981213	51.5	0.980565	51.5	1.02692	51.8	1.01727
51.9	0.128756	51.55	0.49286	51.55	0.741461	51.55	0.836379	51.55	0.887835	51.55	0.887453	51.55	0.907512	51.55	0.911103	51.55	0.932833	51.55	0.906832	51.55	0.944776	51.55	0.956002	51.55	0.964488	51.85	0.936273
52	0.127477	51.6	0.472415	51.6	0.702075	51.6	0.803912	51.6	0.844814	51.6	0.8391	51.6	0.847469	51.6	0.863357	51.6	0.870656	51.6	0.870299	51.6	0.865066	51.6	0.890025	51.6	0.902275	51.9	0.894235
52.1	0.126466	51.65	0.465188	51.65	0.66412	51.65	0.739785	51.65	0.770428	51.65	0.80872	51.65	0.808237	51.65	0.837869	51.65	0.850758	51.65	0.804393	51.65	0.810196	51.65	0.822406	51.65	0.824466	51.95	0.829901
52.2	0.122884	51.7	0.456639	51.7	0.649228	51.7	0.717733	51.7	0.751513	51.7	0.776831	51.7	0.764646	51.7	0.774545	51.7	0.783446	51.7	0.783953	51.7	0.765763	51.7	0.778485	51.7	0.766331	52	0.787777
52.3	0.120987	51.75	0.439851	51.75	0.61166	51.75	0.666174	51.75	0.710149	51.75	0.724581	51.75	0.724799	51.75	0.736594	51.75	0.750531	51.75	0.727498	51.75	0.739479	51.75	0.731139	51.75	0.726428	52.05	0.726976
52.4	0.11809	51.8	0.427336	51.8	0.585273	51.8	0.648527	51.8	0.672155	51.8	0.67839	51.8	0.69511	51.8	0.70641	51.8	0.710496	51.8	0.690802	51.8	0.704367	51.8	0.702676	51.8	0.715053	52.1	0.692944
52.5	0.117863	51.85	0.418255	51.85	0.563049	51.85	0.616998	51.85	0.638471	51.85	0.658943	51.85	0.649335	51.85	0.670111	51.85	0.660612	51.85	0.672362	51.85	0.666842	51.85	0.668382	51.85	0.6688	52.15	0.645904
52.6	0.114825	51.9	0.409048	51.9	0.54435	51.9	0.584268	51.9	0.614314	51.9	0.621452	51.9	0.627945	51.9	0.630104	51.9	0.641412	51.9	0.623571	51.9	0.627334	51.9	0.6379	51.9	0.642152	52.2	0.61274
52.7	0.110559	51.95	0.403317	51.95	0.520727	51.95	0.566271	51.95	0.586357	51.95	0.598522	51.95	0.600777	51.95	0.605209	51.95	0.611811	51.95	0.604601	51.95	0.608038	51.95	0.607941	51.95	0.611851	52.25	0.597831
52.8	0.110084	52	0.387861	52	0.499809	52	0.544353	52	0.561046	52	0.568024	52	0.576054	52	0.576918	52	0.588891	52	0.57537	52	0.579814	52	0.580618	52	0.577964	52.3	0.585553
52.9	0.107405	52.05	0.381937	52.05	0.480881	52.05	0.517903	52.05	0.538037	52.05	0.542943	52.05	0.556447	52.05	0.554542	52.05	0.56877	52.05	0.552947	52.05	0.556829	52.05	0.559314	52.05	0.560019	52.35	0.532962
53	0.105737	52.1	0.371882	52.1	0.466504	52.1	0.497467	52.1	0.512297	52.1	0.517759	52.1	0.535351	52.1	0.530749	52.1	0.544714	52.1	0.536166	52.1	0.529542	52.1	0.53412	52.1	0.53442	52.4	0.516048
53.1	0.102652	52.15	0.357849	52.15	0.447137	52.15	0.47946	52.15	0.497213	52.15	0.503748	52.15	0.514612	52.15	0.50855	52.15	0.520338	52.15	0.508285	52.15	0.512407	52.15	0.51355	52.15	0.506891	52.45	0.506914
53.2	0.101192	52.2	0.351336	52.2	0.433587	52.2	0.47263	52.2	0.477263	52.2	0.486731	52.2	0.490261	52.2	0.487035	52.2	0.490072	52.2	0.490997	52.2	0.486171	52.2	0.503526	52.2	0.497384	52.5	0.480899
